# Supplementary material for: Ring-Opening Polymerization of ε-Caprolactone and Styrene Oxide–CO2 Coupling Reactions Catalyzed by Chelated Dehydroacetic Acid–Imine Aluminum Complexes
Source: Molecules. 2021 Dec 28;27(1):164. doi: 10.3390/molecules27010164 (PMC8746973; doi:10.3390/molecules27010164)
Supplement: Supplementary file 1 [file molecules-27-00164-s001.zip]

Archive with 1 entries (1 files):
- molecules-1500611-supplementary.pdf
